# Supplementary material for: Complement Factor H Loss in RPE Cells Causes Retinal Degeneration in a Human RPE-Porcine Retinal Explant Co-Culture Model
Source: Biomolecules. 2021 Nov 3;11(11):1621. doi: 10.3390/biom11111621 (PMC8615889; doi:10.3390/biom11111621)
Supplement: Supplementary file 1 [file biomolecules-11-01621-s001.zip]

Archive with 1 entries (1 files):
- biomolecules-1424013-supplementary.pdf
